# Supplementary material for: Sex differences in cued fear responses and parvalbumin cell density in the hippocampus following repetitive concussive brain injuries in C57BL/6J mice
Source: PLoS One. 2019 Sep 5;14(9):e0222153. doi: 10.1371/journal.pone.0222153 (PMC6728068; doi:10.1371/journal.pone.0222153)
Supplement: S1 Table — Means and standard deviations for all reported parameters. (XLSX) [file pone.0222153.s001.xlsx]

## Sheet: Apnea
Apnea Duration (s)
Male CBI (n=29)	Day 1	Day 2	Day 3
Mean	2.48276	4.13793	4.72414
SD	6.13317	8.52611	11.0612
Female CBI (n=30)	Day 1	Day 2	Day 3
Mean	2.5	10.9333	7.43333
95% CI	1.47616	4.42166	4.79141
All Sham-treated mice (male, n=30; female, n=30) had a value of 0

## Sheet: Righting reflex
Righting Reflex (s)
Male CBI (n=29)	Day 1	Day 2	Day 3
Mean	310.241	209.25	181
95% CI	57.7666	42.116	37.7157
Female CBI (n=30)	Day 1	Day 2	Day 3
Mean	458.7	237	171.8
95% CI	113.984	50.962	59.7565
Male Sham (n=30)	Day 1	Day 2	Day 3
Mean	55.5	35.6	41.4333
95% CI	9.51161	3.62083	6.14334
Female Sham (n=30)	Day 1	Day 2	Day 3
Mean	44.6667	38.3333	37.1
95% CI	10.1375	6.24856	5.21305

## Sheet: OF
	Distance Traveled (m)				Center Distance (% Total)
Male CBI - shocked (n=17)	Day 6	Day 13	Day 20		Day 6	Day 13	Day 20
MEAN	61.4958	47.4704	49.1511		13.8341	14.88	15.3324
SD	13.8	15.2681	13.4921		3.70152	3.56579	2.54316
	Distance Traveled (m)				Center Distance (% Total)
Male CBI - unshocked (n=12)	Day 6	Day 13	Day 20		Day 6	Day 13	Day 20
MEAN	58.4977	47.3385	42.5657		14.2383	16.1942	16.3858
SD	16.6311	15.7582	14.9679		2.49	3.93338	5.11026
	Distance Traveled (m)				Center Distance (% Total)
Female CBI - shocked (n=18)	Day 6	Day 13	Day 20		Day 6	Day 13	Day 20
MEAN	73.3351	57.4302	53.2647		13.5956	14.8022	14.9578
SD	12.5082	15.533	18.0233		3.02939	4.14148	4.54956
	Distance Traveled (m)				Center Distance (% Total)
Female CBI - unshocked (n=12)	Day 6	Day 13	Day 20		Day 6	Day 13	Day 20
MEAN	61.7925	52.0277	49.6869		13.1367	14.4533	16.4458
SD	9.81465	13.2245	9.71165		2.53389	2.55935	4.93197
	Distance Traveled (m)				Center Distance (% Total)
Male Sham - shocked (n=18)	Day 6	Day 13	Day 20		Day 6	Day 13	Day 20
MEAN	50.1627	37.3281	35.8207		14.505	16.1256	15.6144
SD	7.09061	7.86425	4.5436		3.69085	5.21566	4.54238
	Distance Traveled (m)				Center Distance (% Total)
Male Sham - unshocked (n=12)	Day 6	Day 13	Day 20		Day 6	Day 13	Day 20
MEAN	47.4705	42.0767	37.1114		13.5783	14.9958	14.5608
SD	10.6993	14.1777	13.1535		1.53442	4.44829	4.89053
	Distance Traveled (m)				Center Distance (% Total)
Female Sham - shocked (n=18)	Day 6	Day 13	Day 20		Day 6	Day 13	Day 20
MEAN	58.8041	42.9802	40.8943		14.8428	15.3939	15.2356
SD	9.88137	13.052	14.1725		3.27043	4.85805	3.89817
	Distance Traveled (m)				Center Distance (% Total)
Female Sham - unshocked (n=12)	Day 6	Day 13	Day 20		Day 6	Day 13	Day 20
MEAN	57.7758	45.6192	44.8783		16.045	16.8575	17.0358
SD	2.52338	2.31511	3.53887		4.61948	2.35389	3.67895

## Sheet: Fear conditioning association
	Time Epoch
Male CBI - shocked (n=17)	0-30s	30-60s	60-90s	90-120s	120-150s	150-180s	180-210s	210-240s	240-270s	270-300s
MEAN	0.0529412	0.311765	0.229412	0.511765	1.6	0.488235	2.25294	5.30588	3.22353	5.65882
SD	0.218282	0.679965	0.373773	0.895742	1.86346	0.909589	2.50278	4.30109	3.7803	4.93888
	Time Epoch
Male CBI - unshocked (n=12)	0-30s	30-60s	60-90s	90-120s	120-150s	150-180s	180-210s	210-240s	240-270s	270-300s
MEAN	0.141667	0.75	0.891667	1.26667	1.20833	3.26667	0.775	1.50833	3.68333	1.85833
SD	0.336988	1.44568	1.92847	2.065	1.27312	3.10054	0.966836	1.69355	3.85365	1.10902
	Time Epoch
Female CBI - shocked (n=18)	0-30s	30-60s	60-90s	90-120s	120-150s	150-180s	180-210s	210-240s	240-270s	270-300s
MEAN	0.0444444	0.244444	0.333333	0.238889	1.08333	0.944444	2.20556	6.01111	5.96111	10.5667
SD	0.188562	0.731817	1.2083	0.447396	2.56246	1.64861	3.22389	4.73422	4.3061	7.87281
	Time Epoch
Female CBI - unshocked (n=12)	0-30s	30-60s	60-90s	90-120s	120-150s	150-180s	180-210s	210-240s	240-270s	270-300s
MEAN	0.15	1.16667	1.35	0.358333	1.91667	3.33333	0.8	2.36667	3.04167	1.96667
SD	0.311886	3.03115	3.96909	0.548483	1.56776	2.97209	1.1615	3.06841	3.21854	1.64887
	Time Epoch
Male Sham - shocked (n=18)	0-30s	30-60s	60-90s	90-120s	120-150s	150-180s	180-210s	210-240s	240-270s	270-300s
MEAN	0.277778	0.188889	0.533333	0.372222	2.51667	1.37222	3.26667	7.47222	4.41667	7.36667
SD	0.870129	0.369242	0.677365	1.05652	2.41155	1.25783	3.58674	5.347	3.31117	4.80882
	Time Epoch
Male Sham - unshocked (n=12)	0-30s	30-60s	60-90s	90-120s	120-150s	150-180s	180-210s	210-240s	240-270s	270-300s
MEAN	0.216667	0.408333	0.283333	0.75	3.09167	5.29167	2.4	3.625	4.44167	2.88333
SD	0.448904	1.14611	0.345972	1.58372	2.29325	4.35002	2.71394	3.09901	2.56744	3.0265
	Time Epoch
Female Sham - shocked (n=18)	0-30s	30-60s	60-90s	90-120s	120-150s	150-180s	180-210s	210-240s	240-270s	270-300s
MEAN	0.216667	0.1	0.233333	0.35	1.35556	1.51111	1.68333	5.93889	5.88889	10.85
SD	0.668844	0.291043	0.500588	1.29172	1.71266	2.35894	1.59531	4.11684	4.11366	5.41308
	Time Epoch
Female Sham - unshocked (n=12)	0-30s	30-60s	60-90s	90-120s	120-150s	150-180s	180-210s	210-240s	240-270s	270-300s
MEAN	0.183333	0.0833333	0.075	0.316667	1.8	4.26667	0.683333	1.59167	3.71667	1.65
SD	0.635085	0.288675	0.176455	0.373761	2.22343	4.55179	0.649242	1.81231	2.62014	1.80227

## Sheet: Fear conditioning context test
Context Test (% Time Freezing)
	Day
Male CBI - shocked	14 (n=16)	21 (n=17)
MEAN	23.0882	5.76471
SD	9.61841	5.866
	Day
Male CBI - unshocked (n=12)	14	21
MEAN	5.825	9.16389
SD	5.33725	7.79068
	Day
Female CBI - shocked	14 (n=17)	21 (n=18)
MEAN	14.651	7.01111
SD	8.75621	4.64346
	Day
Female CBI - unshocked (n=12)	14	21
MEAN	5.74444	7.36944
SD	3.94703	5.77563
	Day
Male Sham - shocked	14 (n=17)	21 (n=18)
MEAN	23.0882	12.1056
SD	8.56554	7.37391
	Day
Male Sham - unshocked (n=12)	14	21
MEAN	9.41944	12.05
SD	4.08564	6.01213
	Day
Female Sham - shocked	14 (n=17)	21 (n=18)
MEAN	18.102	10.2685
SD	11.1685	6.77594
	Day
Female Sham - unshocked (n=12)	14	21
MEAN	7.41389	8.63056
SD	4.26109	6.12212

## Sheet: Fear conditioning cue test
Cue Test (% Time Freezing)
	Day 14 (n=16)								Day 21 (n=17)
Male CBI - shocked	Min 1	Min 2	Min 3	Min 4	Min 5	Min 6	Min 7		Min 1	Min 2	Min 3	Min 4	Min 5	Min 6	Min 7
MEAN	2.42708	6.3125	7.52083	45.7917	55.0729	54.9062	14.4063		0.666667	3.39216	2.73529	54.9118	40.6275	33.8235	10.7549
SD	4.78074	6.70734	9.47509	15.7887	17.8485	21.551	7.81664		1.41667	5.6905	3.97128	19.006	21.4751	21.0269	7.49516
	Day 14								Day 21
Male CBI - unshocked (n=12)	Min 1	Min 2	Min 3	Min 4	Min 5	Min 6	Min 7		Min 1	Min 2	Min 3	Min 4	Min 5	Min 6	Min 7
MEAN	4.24242	3.77273	9.09091	14.8636	20.4091	17.4242	13.5152		0.527778	1.55556	2.95833	8.77778	10.875	6.91667	8.79167
SD	6.40155	4.30069	11.0465	11.0599	16.9411	18.3164	15.5396		0.81288	2.08933	3.10191	8.28145	11.1643	6.98971	10.2102
	Day 14 (n=17)								Day 21 (n=18)
Female CBI - shocked	Min 1	Min 2	Min 3	Min 4	Min 5	Min 6	Min 7		Min 1	Min 2	Min 3	Min 4	Min 5	Min 6	Min 7
MEAN	3.33333	7.84375	11.9896	59.6458	68.7604	70.7292	24.2083		0.305556	1.37963	3.91667	69.0185	59.9074	47.5463	13.4259
SD	3.48542	6.51365	8.47228	18.7969	16.6933	20.7865	13.9874		0.659892	2.23593	4.89038	16.1937	15.5844	23.3661	11.9146
	Day 14								Day 21
Female CBI - unshocked (n=12)	Min 1	Min 2	Min 3	Min 4	Min 5	Min 6	Min 7		Min 1	Min 2	Min 3	Min 4	Min 5	Min 6	Min 7
MEAN	1.94444	5.90278	7.47222	17.4028	19.3194	18	19.6667		0.416667	1.88889	3.83333	14.1528	15.2222	13.8472	19.0833
SD	3.86406	5.80946	5.79177	11.9763	10.6345	11.5649	13.8939		1.1645	3.17768	5.54868	18.972	14.3293	11.6401	20.3148
	Day 14 (n=16)								Day 21 (n=18)
Male Sham - shocked	Min 1	Min 2	Min 3	Min 4	Min 5	Min 6	Min 7		Min 1	Min 2	Min 3	Min 4	Min 5	Min 6	Min 7
MEAN	5.28889	8	14.8444	61.4889	70	67.0556	29.8		0.611111	2.99074	5.08333	67.6852	59.1019	53.2593	15.4537
SD	8.50058	7.85635	9.38093	17.5992	16.0557	19.217	26.5543		0.826442	3.73924	5.12627	12.4331	15.6596	23.7153	13.5425
	Day 14								Day 21
Male Sham - unshocked (n=12)	Min 1	Min 2	Min 3	Min 4	Min 5	Min 6	Min 7		Min 1	Min 2	Min 3	Min 4	Min 5	Min 6	Min 7
MEAN	2.41667	3.29167	8.54167	20.125	25.0417	23.7361	27.2083		1.68056	6.73611	8.40278	14.9722	18.7639	22.2778	19.1111
SD	5.12692	3.29457	5.27723	9.43375	12.0284	14.0386	14.8978		2.13137	5.87	9.96191	8.52946	11.4043	10.5568	16.1067
	Day 14								Day 21
Female Sham - shocked (n=18)	Min 1	Min 2	Min 3	Min 4	Min 5	Min 6	Min 7		Min 1	Min 2	Min 3	Min 4	Min 5	Min 6	Min 7
MEAN	4.31481	4.58333	9.0463	52.287	65.9352	67.3056	28.5185		0.851852	3.67593	5.14815	69.1944	62.9352	54.5093	20.1944
SD	6.41915	4.7176	8.03237	11.648	13.5603	14.9161	14.2192		0.659825	1.85342	2.33812	22.2553	18.1287	16.0193	2.6266
	Day 14								Day 21
Female Sham - unshocked (n=12)	Min 1	Min 2	Min 3	Min 4	Min 5	Min 6	Min 7		Min 1	Min 2	Min 3	Min 4	Min 5	Min 6	Min 7
MEAN	0.569444	3.05556	9.18056	17.5694	26.8472	24.8194	16.8056		1.3309	4.53386	6.46274	28.7379	27.808	25.8408	14.5097
SD	1.06235	3.04207	7.02465	9.83409	13.6547	16.5138	11.5732		2.94249	2.45922	6.75452	16.5384	14.2023	15.1918	22.0875

## Sheet: EZM
EZM - Time in Open Quadrants (s)
Male CBI - shocked (n=17)
MEAN	84.0118
SD	29.9956
Male CBI - unshocked (n=12)
MEAN	75.4917
SD	25.3182
Female CBI - shocked (n=18)
MEAN	109.767
SD	23.234
Female CBI - unshocked (n=12)
MEAN	99.725
SD	30.2391
Male Sham - shocked (n=18)
MEAN	67.8944
SD	22.4014
Male Sham - unshocked (n=12)
MEAN	59.3583
SD	20.7606
Female Sham - shocked (n=18)
MEAN	92.4222
SD	24.3942
Female Sham - unshocked (n=12)
MEAN	93.6833
SD	21.4823

## Sheet: TST
TST - Immobility Time (s)
Male CBI - shocked (n=17)
MEAN	151.941
SD	34.7128
Male CBI - unshocked (n=12)
MEAN	148.267
SD	32.6779
Female CBI - shocked (n=18)
MEAN	150.272
SD	53.2096
Female CBI - unshocked (n=12)
MEAN	147.367
SD	34.4074
Male Sham - shocked (n=18)
MEAN	161.828
SD	49.1107
Male Sham - unshocked (n=12)
MEAN	154.842
SD	42.9392
Female Sham - shocked (n=18)
MEAN	173.489
SD	44.9277
Female Sham - unshocked (n=12)
MEAN	162.683
SD	34.8789

## Sheet: Parvalbumin
Parvalbumin cell density (cells/mm2)
							Hippocampus
	Amygdala		Parietal Cortex		Auditory Cortex		DG		CA1		CA2/3
Male CBI (n=6)	Left	Right	Left	Right	Left	Right	Left	Right	Left	Right	Left	Right
Mean	29.2189	30.9768	132.105	196.386	66.7194	67.9899	12.4591	13.7678	7.97205	9.48517	16.362	16.3569
SD	14.9823	13.4445	62.9439	32.6261	36.3813	36.943	8.98837	8.05481	2.41827	2.60922	2.40101	2.0575
							Hippocampus
	Amygdala		Parietal Cortex		Auditory Cortex		DG		CA1		CA2/3
Female CBI (n=6)	Left	Right	Left	Right	Left	Right	Left	Right	Left	Right	Left	Right
Mean	36.9307	30.0242	169.032	185.276	71.3242	58.6836	21.355	20.7635	11.3935	10.3009	18.2	17.1833
SD	20.8514	16.8091	23.9883	45.6708	19.2016	27.1643	6.73645	8.55231	3.19282	3.91732	1.138	2.95587
							Hippocampus
	Amygdala		Parietal Cortex		Auditory Cortex		DG		CA1		CA2/3
Male Sham (n=6)	Left	Right	Left	Right	Left	Right	Left	Right	Left	Right	Left	Right
Mean	35.7257	36.885	167.623	175.526	75.0746	93.0724	18.605	19.5386	12.842	12.332	18.5591	17.9778
SD	14.7229	15.084	72.624	27.3981	34.2855	14.9694	4.34051	4.02923	5.56574	5.11104	1.28724	1.66319
							Hippocampus (n=6)
	Amygdala (n=6)		Parietal Cortex (n=6)		Auditory Cortex (n=5)		DG		CA1		CA2/3
Female Sham	Left	Right	Left	Right	Left	Right	Left	Right	Left	Right	Left	Right
Mean	43.5044	30.3578	167.362	165.685	53.3588	50.4758	13.3995	12.9663	9.84217	10.009	16.874	15.2058
SD	12.3605	15.7584	52.9381	42.7439	20.4806	37.9774	7.37372	7.8458	2.30574	2.68066	1.62138	3.20521

## Sheet: GFAP
GFAP Staining Density						Hippocampus
		Parietal Cortex		Optic Tracts		Dentate Gyrus		CA1		CA3
Male CBI (n=6)	Corpus Callosum	Left	Right	Left	Right	Left	Right	Left	Right	Left	Right
Mean	45.0729	56.2431	11.2311	57.7983	63.4661	65.9477	58.6675	51.3014	49.8163	52.25	48.1838
SD	5.26111	10.255	2.99858	5.14992	6.96698	10.4617	8.83003	5.72392	3.82201	2.89744	3.5808
						Hippocampus
		Parietal Cortex		Optic Tracts		Dentate Gyrus		CA1		CA3
Female CBI (n=6)	Corpus Callosum	Left	Right	Left	Right	Left	Right	Left	Right	Left	Right
Mean	41.2258	54.8728	11.8834	42.9185	43.3906	65.1267	58.4406	54.6743	50.7004	54.7923	49.1412
SD	9.15588	4.40546	2.19436	12.554	10.7148	9.31087	10.0879	3.54846	3.3045	5.94115	5.65051
						Hippocampus (n=6)
		Parietal Cortex (n=6)		Optic Tracts (n=5)		Dentate Gyrus		CA1		CA3
Male Sham	Corpus Callosum (n=6)	Left	Right	Left	Right	Left	Right	Left	Right	Left	Right
Mean	25.2354	9.95205	8.85655	13.3708	16.2662	60.4432	63.1091	49.0255	52.1171	46.1582	48.1065
SD	6.4258	2.28142	3.72088	7.84535	6.31355	6.69421	7.56655	4.66295	5.08162	4.03387	5.35699
						Hippocampus (n=6)
		Parietal Cortex		Optic Tracts		Dentate Gyrus		CA1		CA3
Female Sham (n=6)	Corpus Callosum	Left	Right	Left	Right	Left	Right	Left	Right	Left	Right
Mean	24.5373	14.0031	13.4296	27.0213	33.2289	64.5861	64.2468	53.5019	55.0768	54.1596	50.4385
SD	3.20434	3.64123	7.54378	8.55946	10.2272	6.29011	7.67222	7.09252	5.6563	2.67869	1.82154
